# Supplementary material for: A Distinctive Human Metabolomics Alteration Associated with Osteopenic and Osteoporotic Patients
Source: Metabolites. 2021 Sep 16;11(9):628. doi: 10.3390/metabo11090628 (PMC8466514; doi:10.3390/metabo11090628)
Supplement: Supplementary file 1 [file metabolites-11-00628-s001.zip]

Archive with 2 entries (2 files):
- 7 th final  version supplemntary figures 16.8.2021.pdf
- Supplementary Table S1.pdf
